# Supplementary material for: Quantifying the abundance and survival rates of island-associated spinner dolphins using a multi-state open robust design model
Source: Sci Rep. 2024 Jun 26;14:14764. doi: 10.1038/s41598-024-64220-3 (PMC11208612; doi:10.1038/s41598-024-64220-3)
Supplement: Supplementary file 2 — Supplementary Information 2. [file 41598_2024_64220_MOESM2_ESM.txt]

0PP00000000000000000000P00000000P0P00PP000000000 1;		/* WC-P35 (http://www.flukebook.org/individuals.jsp?number=0000bd5b-88a0-46a7-96ee-b78969669805) */
P00000000000000000000000000P00000000000000000000 1;		/* WC-P27 (http://www.flukebook.org/individuals.jsp?number=00e9aP5d-da56-4b4c-8P28-3bb92702a84e) */
00000P00000000000000000000000000P00P000000000000 1;		/* WC-078 (http://www.flukebook.org/individuals.jsp?number=049749f6-d038-46f2-9bPe-932dafbe3d7P) */
PP0000000000000000000000000000P0PPP0000000000000 1;		/* WC-P29 (http://www.flukebook.org/individuals.jsp?number=0683b64e-df47-4af9-a7a7-bef0088deb98) */
00000P00000P00000000000000000000PPPP000000000000 1;		/* WC-053 (http://www.flukebook.org/individuals.jsp?number=06c26036-Pe0P-4978-9ca9-0aec2d903ed4) */
00000P00000P00000000000000000000PPP0000000000000 1;		/* WC-057 (http://www.flukebook.org/individuals.jsp?number=07aP7P4a-39P3-47c4-b067-b347f7406a53) */
000000000000000000000000P00000000000000000000000 1;		/* WC-20P (http://www.flukebook.org/individuals.jsp?number=087f7243-8PeP-4b4b-ad4c-86592P78404b) */
00000000000000000000PP0PP000000000P000P0PPPPP000 1;		/* WC-P04 (http://www.flukebook.org/individuals.jsp?number=08bbb2Pe-709f-4ba6-ab9f-94284679f562) */
000P00000000P00000000P000000000000P000P0P0000000 1;		/* WC-P45 (http://www.flukebook.org/individuals.jsp?number=0ac6f068-P343-4P84-bfe6-f5599696a02b) */
00000000000000000000000000000000000000P000000000 1;		/* WC-2P8 (http://www.flukebook.org/individuals.jsp?number=0cPPfd83-50f9-43d9-8f53-eP92ae8a554f) */
P0PPP0000000000000000000000000000000000000000000 1;		/* WC-PP5 (http://www.flukebook.org/individuals.jsp?number=0c3bd457-6ab3-4f0f-9742-fee8750f7ePa) */
000000000000000000P00PP0000P00000000000000PPPP00 1;		/* WC-003 (http://www.flukebook.org/individuals.jsp?number=P2afcf24-286a-4db5-aad5-6b38db8a79f7) */
000000P0P000000000000000000000000000000000000000 1;		/* WC-P6P (http://www.flukebook.org/individuals.jsp?number=P593c776-c6fc-4bf4-a3c3-f739233P56Pa) */
00000000000000000000000000000000P000000000000000 1;		/* WC-084 (http://www.flukebook.org/individuals.jsp?number=P86P288c-ba65-4b2c-9P4P-f6aePf054Pf3) */
00000000000000000000000000000000000000P000000000 1;		/* WC-22P (http://www.flukebook.org/individuals.jsp?number=P9cee8Pc-5e24-4ceP-a288-64e277a0a84e) */
000000P000000000000000000000000P00P0000000PPPP00 1;		/* WC-052 (http://www.flukebook.org/individuals.jsp?number=Pc2Pa46a-839a-427a-baa6-bda24fc58bd6) */
000000P0000P0PP00000000000000000P0000PP000000000 1;		/* WC-090 (http://www.flukebook.org/individuals.jsp?number=Pdc2cefb-bPef-4ed6-ae3f-3872Pf5P685d) */
00000P000000000000000000000000000000000000000000 1;		/* WC-P54 (http://www.flukebook.org/individuals.jsp?number=20a4bc3P-6340-47bb-9fbe-0a95e58bc72c) */
000000000000PPP0000000000000000000000000000000PP 1;		/* WC-P76 (http://www.flukebook.org/individuals.jsp?number=20eb6e7b-PP0e-4cab-8756-de8808P79ab0) */
000000000000P000000000000000000000P0000000P0P000 1;		/* WC-P78 (http://www.flukebook.org/individuals.jsp?number=22f0cb66-4662-4d6a-a80e-d7798254b53b) */
0000000000P0000000000000000P000000P0000000P0PPPP 1;		/* WC-PP0 (http://www.flukebook.org/individuals.jsp?number=23349fee-565a-4c39-be87-7b5d7a5d0f76) */
PP0000000000000000000000000000000000000000000000 1;		/* WC-P02 (http://www.flukebook.org/individuals.jsp?number=24e5c5e3-22a6-4c77-8PeP-f5cd488fa3e6) */
PPP000000000000P0000000000000000P000000000000000 1;		/* WC-P28 (http://www.flukebook.org/individuals.jsp?number=26f868c2-f889-4c2b-8c00-b535eaeb9f4b) */
000000000000P0000P000000000000P00000000000000000 1;		/* WC-P06 (http://www.flukebook.org/individuals.jsp?number=2b74de99-73Pc-43P3-8e6f-aa79b9493c7d) */
00000000000000000000000000000000P000000000000000 1;		/* WC-2P4 (http://www.flukebook.org/individuals.jsp?number=2bcb44d3-807b-4a3c-87ef-dc23dbc3865d) */
0000000000000PPPP0P00000000000P0P0PP000000000000 1;		/* OAHU-000P (http://www.flukebook.org/individuals.jsp?number=2c0c7888-Pdab-4eP6-857P-e7a5bfPP4dP8) */
00000P00000P00000000000000000000PPPP000000000000 1;		/* WC-054 (http://www.flukebook.org/individuals.jsp?number=2c38bf6b-2a5d-406c-9be9-dPdf2a7edfPa) */
000000000000000000000000000P000000P0000000000000 1;		/* WC-202 (http://www.flukebook.org/individuals.jsp?number=2cd90da6-aa6d-47Pe-9d0b-0feb2Pf20a7e) */
00000000000000000000000000000000P000000000000000 1;		/* WC-2P2 (http://www.flukebook.org/individuals.jsp?number=2fP7Pd3b-fcbb-42cd-9970-7a3679Pb465f) */
000000000000000000000000000000P000P0000000000000 1;		/* WC-203 (http://www.flukebook.org/individuals.jsp?number=2f4e028e-29cf-4bd8-bb37-5ea4b85e5eP2) */
0PPPPP0000000000000000000000000000PP000000000000 1;		/* WC-060 (http://www.flukebook.org/individuals.jsp?number=2f759dd4-4f79-4cf3-b7fe-7eecPabaP43e) */
P0000000000000000000000000000000P0PP000000000000 1;		/* WC-PPP (http://www.flukebook.org/individuals.jsp?number=2faf8ec8-P5c9-4683-a9ed-728dPcf6a378) */
000000000000000000000P00000000000000P00000000000 1;		/* WC-P9P (http://www.flukebook.org/individuals.jsp?number=3PadeP26-d398-462P-9afd-b060fPce894P) */
000000000000000000000000000000000P00000000000000 1;		/* WC-2P6 (http://www.flukebook.org/individuals.jsp?number=3305bPb4-e524-429P-8778-38ef299887P4) */
00000000000000000000000000000000PPP0000000000000 1;		/* WC-204 (http://www.flukebook.org/individuals.jsp?number=365888a6-3270-4656-90da-c560657f0d36) */
000000000000000000000000P00000000000000000000000 1;		/* WC-072 (http://www.flukebook.org/individuals.jsp?number=3768e5cd-f8f5-49c8-be6f-d239f22695b2) */
P0000P000PP0P0000PP0PP0P000000000PP0P0P0P0PPPPPP 1;		/* WC-P22 (http://www.flukebook.org/individuals.jsp?number=38befebP-243c-44b0-84cf-02P5c232b928) */
000000000000000000000000P0000000P000000000000000 1;		/* WC-P93 (http://www.flukebook.org/individuals.jsp?number=38e329Pb-d86e-43bf-8f6f-a7d74d4a5P8a) */
00000000000000000P000000000P00000PPP00P0P0000000 1;		/* WC-P86 (http://www.flukebook.org/individuals.jsp?number=392497ca-d82e-4f95-920a-9eee6547f9a0) */
0PP0PP0PPPPP000000P0000P000000P000P0000P0PPPP0PP 1;		/* WC-044 (http://www.flukebook.org/individuals.jsp?number=3c099f76-9789-4Pba-a8P5-92c3P86f69Pe) */
000000000000000000000000000P00000PPPP00000000000 1;		/* WC-P05 (http://www.flukebook.org/individuals.jsp?number=3c224989-P07P-46ac-bcbd-8c7eP83ba8cc) */
0P0P0P00000000000000000000000000000P000000000000 1;		/* WC-P36 (http://www.flukebook.org/individuals.jsp?number=4PPP86cP-bb5d-465e-a553-add7P39f95a5) */
00000000000000000000PPP000000000000000P0P0000000 1;		/* WC-P87 (http://www.flukebook.org/individuals.jsp?number=4P80e52b-d349-4P96-9d24-0773ceePeePc) */
0P0000PPPP00P000P0P00P0P000PP00000PPP0PP0P000000 1;		/* WC-P32 (http://www.flukebook.org/individuals.jsp?number=4Pd7cccf-bb38-4e0a-80f7-ePdc8bd44a65) */
PP0000000000000000000000000000000000000000000000 1;		/* WC-P3P (http://www.flukebook.org/individuals.jsp?number=427239ff-f996-4286-bP54-P8Pe38eP97b2) */
0000000000000000P0000000000000000000000000000000 1;		/* WC-P84 (http://www.flukebook.org/individuals.jsp?number=44b5dP25-5de6-452c-b9cc-cefcfaa3c3e7) */
PPP000000000000000000000000P00000000P00000000000 1;		/* WC-P26 (http://www.flukebook.org/individuals.jsp?number=45040826-P4e4-40a2-be8b-0bda5a884f52) */
000000000000000000000000P0000000P0P0000000000000 1;		/* WC-P94 (http://www.flukebook.org/individuals.jsp?number=469694eP-Pb8b-483d-a2d3-47689daac4c2) */
000000000000000000000000000000000000000P00000000 1;		/* WC-223 (http://www.flukebook.org/individuals.jsp?number=475ebf9a-2f98-4aae-96ec-86cc4354ca29) */
0PP000000000000000000PPP000P0P0P000000P0P00PPP00 1;		/* WC-P4P (http://www.flukebook.org/individuals.jsp?number=487e4859-e0dc-468f-93fa-PbPc9P326f88) */
0P00000000000PP000000000000000PPP0000000000000PP 1;		/* WC-P38 (http://www.flukebook.org/individuals.jsp?number=4baadc8a-0ba9-48bc-aade-040P4a9Pb699) */
000000000000000000P000PP000P000P00P00000PP000PPP 1;		/* WC-0P8 (http://www.flukebook.org/individuals.jsp?number=4bf8669P-aPfd-4e98-b246-8d2fc6475Pb5) */
00000P0000000000000000000000000000PP000PP0000000 1;		/* WC-0PP (http://www.flukebook.org/individuals.jsp?number=5P4ca366-26d6-46ff-ba04-928ed047a485) */
0000000P0000000000000000000P0000000P000000000000 1;		/* WC-P65 (http://www.flukebook.org/individuals.jsp?number=52c57f33-b990-4caf-a783-598a038846a5) */
P00000000000000000000P0P000P00000PP00000PP000000 1;		/* WC-055 (http://www.flukebook.org/individuals.jsp?number=550df474-bd54-4Pc6-96f3-26e732bPdc8P) */
000000000000P00000000000000000000000000000000000 1;		/* WC-P77 (http://www.flukebook.org/individuals.jsp?number=5597c63e-c9P4-4426-9b80-9204a3abPe56) */
000PP00000000000000000000000000P0000P0P000000000 1;		/* WC-P44 (http://www.flukebook.org/individuals.jsp?number=5648Pdb7-60e7-4Pbe-8f7d-643269359f2f) */
000000000000000000P00PPP000P000P0PP00000PP000PPP 1;		/* WC-024 (http://www.flukebook.org/individuals.jsp?number=5aa236P5-eddc-4252-ad2P-dPP980f43dc2) */
P0000P0000000000000000000000000000P0000P00000000 1;		/* WC-002 (http://www.flukebook.org/individuals.jsp?number=5cd5Pb00-5d7e-4bP5-bca0-667P699f3ac5) */
00000PP0000P0PP00000000000000000P0000PP000000000 1;		/* WC-087 (http://www.flukebook.org/individuals.jsp?number=5e0e53a8-9590-4b75-a469-cd533884da0P) */
00000P000000000000000000000000000000000000000000 1;		/* WC-0P9 (http://www.flukebook.org/individuals.jsp?number=5ff98e88-720d-4869-9d32-635f7e73737a) */
000000000000000000000P00000000000PPP00P0000PP0PP 1;		/* WC-P08 (http://www.flukebook.org/individuals.jsp?number=6Pec8P0d-7956-4e70-850e-89a9P5P5P26f) */
00000000P000000000000000000000000000000000000000 1;		/* WC-P67 (http://www.flukebook.org/individuals.jsp?number=62f23fe5-86eP-4ca3-aP38-P6e58ee87e0e) */
00000P0000000000000000000000000000PP000PP0000000 1;		/* WC-0P2 (http://www.flukebook.org/individuals.jsp?number=63b0be23-e6a5-4aa3-8eP0-ePb6P66400cc) */
P00000000000000000000000000P000000P000P000000000 1;		/* WC-PP8 (http://www.flukebook.org/individuals.jsp?number=64cdffPP-87bb-449f-92fd-4de83c77fdd0) */
00000000000P000000000000000000000000000000000000 1;		/* WC-P72 (http://www.flukebook.org/individuals.jsp?number=666d0223-8cP3-40e7-af46-P34a4ff2d0a4) */
00000000P000000000000000000000000000000000000000 1;		/* WC-P66 (http://www.flukebook.org/individuals.jsp?number=6685c86d-e562-4b76-98f9-3958f2f64bfP) */
000000000000000000P00PPP000P000P0P000000PP000PPP 1;		/* WC-032 (http://www.flukebook.org/individuals.jsp?number=67P3f267-9f8f-44a7-a4fb-0bf65Pa60P63) */
00000P00000000000000000000000000000000P0P0000000 1;		/* WC-028 (http://www.flukebook.org/individuals.jsp?number=6727a57P-ddd7-4b0f-b28f-73a59b94bec2) */
000P00000000000000000000000P0000000000P0000PP000 1;		/* WC-043 (http://www.flukebook.org/individuals.jsp?number=67564d23-2563-4fP2-838b-dcP505cc44ad) */
000000P0P000000000000000000000000000000000000000 1;		/* WC-P64 (http://www.flukebook.org/individuals.jsp?number=699fe258-f594-4b55-9480-409f7693aab9) */
00000000000P000000000000000000000000000000000000 1;		/* WC-008 (http://www.flukebook.org/individuals.jsp?number=6c58c253-d4ff-4b09-8e4d-88244e856223) */
PPP000000000000000000000000P00000000P00000000000 1;		/* WC-PP7 (http://www.flukebook.org/individuals.jsp?number=6cbbbbad-Pf80-4Pbf-8563-e5e7c0753abb) */
00000P0000000000000000000000000000P0000000000000 1;		/* WC-069 (http://www.flukebook.org/individuals.jsp?number=6f67b5P3-da3c-4dP2-8b07-Pd55d40P368f) */
P0000000000000000000000P000000000000000000000000 1;		/* WC-059 (http://www.flukebook.org/individuals.jsp?number=6f822872-Pd94-428e-baa9-697032d385c2) */
00000000000000000000000000000000P000000000000000 1;		/* WC-2P5 (http://www.flukebook.org/individuals.jsp?number=7083PP97-9e6b-4d8b-9800-c572fe05cd6b) */
000000P0PP00PPP000000000000000P00000PPPPPP000000 1;		/* WC-047 (http://www.flukebook.org/individuals.jsp?number=7Pac094a-0P7c-4d87-becf-67dec23c0Pe8) */
00000P000000000000000P00000000000000000000000000 1;		/* WC-P48 (http://www.flukebook.org/individuals.jsp?number=7Pd70745-c634-479a-b5e4-d8cb22fe2969) */
00000000000P0000P000000000000000000000000P000000 1;		/* WC-006 (http://www.flukebook.org/individuals.jsp?number=727306f8-f623-426c-bedc-a739e3fc5896) */
0PP0PPPP0PP00PPPP0P0000P0000P0PPP0PP000000000000 1;		/* WC-040 (http://www.flukebook.org/individuals.jsp?number=73476fdP-eP26-4P2d-97be-d5a0c2f8e666) */
0000PP00P0P0PPPPP0000000PPPPPPPP0P00PP0P0PP0P000 1;		/* WC-PP4 (http://www.flukebook.org/individuals.jsp?number=74dae9bd-fa5e-4e9P-8Pde-fcac09P74297) */
0PP00P00PP00P0P0P0000000PPPPP000PP00PPP000000000 1;		/* WC-P34 (http://www.flukebook.org/individuals.jsp?number=77092ce8-bcaf-4fa2-8e94-63ePfbb4f232) */
000P0P0000000000000000000000000000000000P0PPP000 1;		/* WC-P46 (http://www.flukebook.org/individuals.jsp?number=776P6c63-0b3d-45ea-9f4c-e000ffdd8e87) */
00000000000000000000000P000000000000000000000000 1;		/* WC-P92 (http://www.flukebook.org/individuals.jsp?number=7922c0c8-6495-459a-a940-P99b0aaa4546) */
0P000000000P00000P00000000000000000000P000PPPPPP 1;		/* WC-034 (http://www.flukebook.org/individuals.jsp?number=7b78P294-6368-4898-a377-49cf46844674) */
000000000000P00000000000PPPPP0000000000000PPPP00 1;		/* WC-023 (http://www.flukebook.org/individuals.jsp?number=7e9f39b5-6P2b-43af-957c-e6bP74e75443) */
00000000000P000000000P0P000P00000P0P000000000000 1;		/* WC-050 (http://www.flukebook.org/individuals.jsp?number=7ec5e7e8-d99c-4bce-9304-79cbbf64ePff) */
000000000000000000000000000P00000000000000000000 1;		/* WC-P95 (http://www.flukebook.org/individuals.jsp?number=80c005ab-2Pa5-4e0b-aaf7-7b24a5ebf6ae) */
000000000000000000000000000000000PP000P0P0PP0000 1;		/* WC-05P (http://www.flukebook.org/individuals.jsp?number=8Pb38db5-cdc8-4dP3-a40e-4d9e0565bc38) */
000000000000P000P00000PP00000000PP0P0000000000P0 1;		/* WC-079 (http://www.flukebook.org/individuals.jsp?number=832260f2-ad09-45c6-b63d-8949c63fa3df) */
000000000000000000P00PPP0000000P00000000P0P0PPPP 1;		/* WC-004 (http://www.flukebook.org/individuals.jsp?number=8382bP36-e6Pb-4453-a342-de033dPccc30) */
000000P0P000000000000000000000000000000000000000 1;		/* WC-P59 (http://www.flukebook.org/individuals.jsp?number=8426c56f-920b-4e2d-b62e-44fcPeb50d25) */
0000000P000P0000000000000000000000P0000000PPPP00 1;		/* WC-058 (http://www.flukebook.org/individuals.jsp?number=843266P9-df76-463f-a042-d0f09P86492c) */
000000000000P00000P0PP0P000000000000P0PPPP0000PP 1;		/* WC-P74 (http://www.flukebook.org/individuals.jsp?number=8b3b533c-ae9b-4588-afb0-d6a9344e8d89) */
000000000000000000000000P0000000P000000000000000 1;		/* WC-067 (http://www.flukebook.org/individuals.jsp?number=8c225bf9-447b-4d07-962d-9f3c653a50ab) */
0000000000000000000000000000000000P000P0P0000000 1;		/* WC-206 (http://www.flukebook.org/individuals.jsp?number=90P5P8fP-9f3e-490P-8075-fP8P8c7d033b) */
0PP00P0000000000000000000000000000000000000P0PPP 1;		/* WC-P09 (http://www.flukebook.org/individuals.jsp?number=9PP60687-fb2P-4d0d-a554-e50P6b43f2ab) */
000000000000P00000P0000000000000000000000P0PP0PP 1;		/* WC-096 (http://www.flukebook.org/individuals.jsp?number=93c5Pe2P-9eb4-4df9-8dd4-5ddc5b8aadec) */
000000000000000000000000000P00000000000000000000 1;		/* WC-P98 (http://www.flukebook.org/individuals.jsp?number=96da9958-728e-4P9f-bf94-8Pe860004dae) */
00PP0000000000000000000000000000PPPP00P000PP00PP 1;		/* WC-086 (http://www.flukebook.org/individuals.jsp?number=98eba056-6762-4be4-bc38-f895da39eP73) */
P0000000000000000000000000000000P000000000000000 1;		/* WC-PP6 (http://www.flukebook.org/individuals.jsp?number=9b7acf83-e864-43cd-afcd-cbdP42032065) */
000000000000P0000000000000000000000PP000000P0P00 1;		/* WC-065 (http://www.flukebook.org/individuals.jsp?number=9bcf0747-6faf-4Pc3-9e5a-e8f6de25P4ba) */
000000000000000000000P00000PP00PP000000PP000P0PP 1;		/* WC-P90 (http://www.flukebook.org/individuals.jsp?number=9ef50962-5467-49Pb-9f0a-afPae342840d) */
000000000000000000000P0P0000000000000000000000P0 1;		/* WC-P88 (http://www.flukebook.org/individuals.jsp?number=9efec73e-274e-4aa5-b2a5-39537b33P434) */
00000P0000000000000000000000000000P0000000000000 1;		/* WC-007 (http://www.flukebook.org/individuals.jsp?number=a403bfde-8P22-4b8e-9b80-5aa89fbd095a) */
0P000000000000000000000000000000PP0P000000000000 1;		/* WC-0P0 (http://www.flukebook.org/individuals.jsp?number=a45665dP-2c22-4a45-857b-50P26P4b9fPb) */
000000P0P000000000000000000000000000000000000000 1;		/* WC-P63 (http://www.flukebook.org/individuals.jsp?number=a93P3dba-8b0f-4536-a8b8-800ccbdb6f8P) */
0000000000P0000000000000000P00000000000000000000 1;		/* WC-P69 (http://www.flukebook.org/individuals.jsp?number=aa929fa3-6da2-4fa6-a033-e04ba8b36e6a) */
PP0000000000P000000000000000P0000000000000000000 1;		/* WC-029 (http://www.flukebook.org/individuals.jsp?number=aaeP5c4e-f535-4eP0-8589-a94a4aebcPa7) */
00000000000000000000000000000000000000000PP00000 1;		/* WC-2P9 (http://www.flukebook.org/individuals.jsp?number=abb087cf-f626-4eP8-9aa3-e02ee62b02c9) */
0PP00P000000000000000000000000000000000000000000 1;		/* WC-P0P (http://www.flukebook.org/individuals.jsp?number=ac5PdP9d-8c58-4d92-9daf-c5987b6e5734) */
000000P0P000000000000000000000000000000000000000 1;		/* WC-P57 (http://www.flukebook.org/individuals.jsp?number=af95477e-5965-4f6b-8Pd4-Pd403c6d7bP8) */
00000000000P0000000000000000P0000000P00000000000 1;		/* WC-056 (http://www.flukebook.org/individuals.jsp?number=afe4648c-8fcd-4bP4-8acP-ca82478c6b7e) */
000000000000000000000000000000000PP0000000000000 1;		/* WC-049 (http://www.flukebook.org/individuals.jsp?number=b266655b-934a-4753-b8d4-d5e74f9f83aP) */
000000000000P000000000000000000000000000P0000000 1;		/* WC-0P4 (http://www.flukebook.org/individuals.jsp?number=b33344Pc-d7P4-4c62-aac7-8eb6ff47Pec6) */
00000000000000000000000000000000P000000000000000 1;		/* WC-074 (http://www.flukebook.org/individuals.jsp?number=b336d2Pf-6PP4-4d49-bc93-8ca0Pdf92d05) */
000000000000PPP0000000000000P000000P000000000000 1;		/* WC-P73 (http://www.flukebook.org/individuals.jsp?number=b6eb42f7-de0d-47f8-a580-8a22067f7593) */
00000000000000000000000000000000000000000P000000 1;		/* WC-222 (http://www.flukebook.org/individuals.jsp?number=b7P3e770-add2-4ccP-abca-09Pa6cdcb2c5) */
000000000000000000000P000000000000PP00P00P0PPP00 1;		/* WC-P89 (http://www.flukebook.org/individuals.jsp?number=b9a35344-2eb9-46P8-84c2-dff607efb0dP) */
00000000000P000000000P0P000P000000PP00P000P0P000 1;		/* WC-080 (http://www.flukebook.org/individuals.jsp?number=bb8d6c8f-b26b-4438-9d08-8aaP255d78ce) */
000P0P0P00000P0000000000000000000000000000000000 1;		/* WC-P47 (http://www.flukebook.org/individuals.jsp?number=bcec4d0d-f258-436b-8cdd-a8000f0a886e) */
PP000000000PP00000000P00000PP00000PP00P0P00PPPPP 1;		/* WC-099 (http://www.flukebook.org/individuals.jsp?number=bdad8498-fd8d-4fb0-9870-a0b47aP803P2) */
PP0PP00000000000000000000000000000P0000000000000 1;		/* WC-P2P (http://www.flukebook.org/individuals.jsp?number=be3c34Pa-3a27-4fdc-b8d8-6d56585bd4ac) */
00000PP0000P00P0000000000000000000000PP000000000 1;		/* WC-089 (http://www.flukebook.org/individuals.jsp?number=c0df6PfP-d8cP-4d33-8c66-P5P33e87P4b9) */
000000000000P000000000000000P00000000P0000000000 1;		/* WC-P75 (http://www.flukebook.org/individuals.jsp?number=cPdaf7e8-ce49-4836-8eP8-c9b3a8ddb450) */
00000000000000000000000000000000000P00P0P0000000 1;		/* WC-2P0 (http://www.flukebook.org/individuals.jsp?number=c4e34bd5-746f-4864-9739-PbP843747d44) */
0000000000000000000000000000000000P0000000000000 1;		/* WC-208 (http://www.flukebook.org/individuals.jsp?number=c60bbb26-0bf6-4a34-b062-b4f8736dedc3) */
PPPP0P00000000000000000000000000000P000000000000 1;		/* WC-066 (http://www.flukebook.org/individuals.jsp?number=c67bc2P3-4480-48c3-92fd-6520a76b39b7) */
0000000000000P0000000000000000000000000000000000 1;		/* WC-P80 (http://www.flukebook.org/individuals.jsp?number=c7Pc33b3-273c-4656-84c8-b6eac546P452) */
000PPP00000P000000000000000000000000P0P0P0000P00 1;		/* WC-075 (http://www.flukebook.org/individuals.jsp?number=c7bda2ef-cd72-40a5-ae68-5Pc4e24f05c2) */
0000000000000P0000000000000000000000000000000000 1;		/* WC-068 (http://www.flukebook.org/individuals.jsp?number=c8debba0-fe52-40fe-9P35-26424729ab34) */
000000P00P0P0000P0000000000000000000000000000000 1;		/* WC-020 (http://www.flukebook.org/individuals.jsp?number=c9632a84-f03c-4e40-99ad-aPe850ce67ce) */
P0P000000000000P0000000000000000P000000000000000 1;		/* WC-P24 (http://www.flukebook.org/individuals.jsp?number=ca5eb8c8-bd90-44e7-b857-8c5be3567569) */
000000000000000000000000000P00000000P00000000000 1;		/* WC-P96 (http://www.flukebook.org/individuals.jsp?number=cb9083f8-P74e-4d8e-a6a8-f2809b42c4Pb) */
00000P000000000000000000000000000000000000000000 1;		/* WC-P49 (http://www.flukebook.org/individuals.jsp?number=cd3fbe6e-05de-47d8-b34d-727a579299fd) */
000000000000000000000000000P00000000P00000000000 1;		/* WC-200 (http://www.flukebook.org/individuals.jsp?number=ce672027-bP4P-4Pde-bf28-87Pc2c2de97P) */
0PPP0PPPPPPPPPPPP00000000000P0PPP0PP0PPP0PPPP0PP 1;		/* WC-04P (http://www.flukebook.org/individuals.jsp?number=ced7a374-68f6-4539-8beP-fff643dca9e8) */
0000000000000000000000000000000000PP00P000000000 1;		/* WC-064 (http://www.flukebook.org/individuals.jsp?number=d0ea0799-c2b9-45ab-8c2P-e7bc7fd48649) */
00000000000P000000000000000000000000000000000000 1;		/* WC-P70 (http://www.flukebook.org/individuals.jsp?number=d0ebd75c-d5f6-4e0e-aP2f-4daP4c2c4fbd) */
0000000P0000P000000000000000000000P0000000000000 1;		/* WC-077 (http://www.flukebook.org/individuals.jsp?number=d24294Pa-Pac8-4eP0-9984-07df72cb2c8a) */
PPP000P0PPP0PP0PP0P00000000000PPPPP00PP00P000000 1;		/* WC-09P (http://www.flukebook.org/individuals.jsp?number=d328d369-a59c-4698-aebP-8848fcPa2P9a) */
00000P000000000000000000000000000000000000000000 1;		/* WC-P52 (http://www.flukebook.org/individuals.jsp?number=d598dd6c-c59a-4f4e-aa62-432af3a5e5bP) */
0000000000000P000000000000000000000000P00P000000 1;		/* WC-094 (http://www.flukebook.org/individuals.jsp?number=d769c74e-25a6-4a55-9Pe0-ab73e9bd02a3) */
00000000000000000000000000000000P000000000000000 1;		/* WC-209 (http://www.flukebook.org/individuals.jsp?number=d85d65e8-cc87-4049-86ec-cef472303ab0) */
P00000000000000000000000000P00000PP000000P000000 1;		/* WC-P30 (http://www.flukebook.org/individuals.jsp?number=da5656a6-089c-4bad-afc5-cd79a50dPbac) */
00000000000000000000000000000000PP0000000PPP0000 1;		/* WC-207 (http://www.flukebook.org/individuals.jsp?number=dbd924P5-5aa4-45d2-ae36-3bd439e0P0b3) */
000000P0PPP0PP0P000000000000PPP0PPPP000000P00000 1;		/* WC-P60 (http://www.flukebook.org/individuals.jsp?number=dbebP4ae-e93c-46bP-959c-e9e65baPbb9c) */
0P0000000000000000000000000000000000PP0000000000 1;		/* WC-P33 (http://www.flukebook.org/individuals.jsp?number=dbecP654-8d3c-48P4-979a-898ab8d77472) */
0000000000000000P0000000000000000000000000000000 1;		/* WC-P85 (http://www.flukebook.org/individuals.jsp?number=dd3P8d22-ce78-4b3f-9d05-P2cfP3de0b4d) */
00000P000000000000000000000000000000000000000000 1;		/* WC-076 (http://www.flukebook.org/individuals.jsp?number=de0ace46-7Pf3-4dPb-8bb5-cc6cc62856cd) */
00000000000P0000000000000000000000P0000000000000 1;		/* WC-07P (http://www.flukebook.org/individuals.jsp?number=eP8ec67P-d9d4-40cf-aef9-02bc4PaP0820) */
00000P00000P00000000000000000000PPPP000000000000 1;		/* WC-073 (http://www.flukebook.org/individuals.jsp?number=ePd89733-3b8d-48f9-a65c-aeP4428P6f02) */
000000000000000000000000000000000000P00000000000 1;		/* WC-220 (http://www.flukebook.org/individuals.jsp?number=e22c875f-d63e-4cae-b7c8-c5Pb026ac98b) */
000000000000000P0000000000000000P000000000000000 1;		/* WC-P8P (http://www.flukebook.org/individuals.jsp?number=e3adc358-a7e5-4ad8-8488-d30P55c2f2ff) */
000000000000P0000000000P000000000000000000PP0000 1;		/* WC-P79 (http://www.flukebook.org/individuals.jsp?number=e79604db-f9c8-4d25-883c-bbfbdPcb7a33) */
000000P0P000000000000000000000000000000000000000 1;		/* WC-P62 (http://www.flukebook.org/individuals.jsp?number=e8d2c5af-d643-4045-84c9-7fe4c4P2b7e0) */
P0000P00000P00000000000000000000PPP0000000000000 1;		/* WC-093 (http://www.flukebook.org/individuals.jsp?number=ed9cda59-67f4-42f6-a6d0-8af5f89b68Pd) */
0000P0000000000000000000000000000000000000000000 1;		/* WC-095 (http://www.flukebook.org/individuals.jsp?number=f0dd34e6-d9d4-42a5-aa73-5ef06cbc0c85) */
0000000000000000000000000000000000000000000PPPPP 1;		/* WC-224 (http://www.flukebook.org/individuals.jsp?number=f3be2f55-2966-43aP-a27d-5P73bb2P8P8e) */
P00P0P000000000000000PP0000000000000000000000000 1;		/* WC-022 (http://www.flukebook.org/individuals.jsp?number=f49ac7a8-4038-4643-87a8-3ePa288947a2) */
P00000000000000000000000000000000000000000000000 1;		/* WC-P23 (http://www.flukebook.org/individuals.jsp?number=f64c6609-56cb-4845-8f24-bfa990705866) */
0000PPPP0PPPPPPPP0P00000000PPPPPP0PP0PP00PP0PPPP 1;		/* WC-039 (http://www.flukebook.org/individuals.jsp?number=f8e9496e-fcc9-453f-ad02-d6b7c9ac0f8f) */
000000000000000000000000P00000000000000000PPP000 1;		/* WC-005 (http://www.flukebook.org/individuals.jsp?number=f9f555db-daP5-4f80-87cd-9d5f0fb0a2f5) */
000000000000000000000000P0000000P000000000000000 1;		/* WC-009 (http://www.flukebook.org/individuals.jsp?number=fc387583-9cb7-429e-840c-Pc9245d5344f) */
P00PP0000000000000000PP0000000000000000000000000 1;		/* WC-P25 (http://www.flukebook.org/individuals.jsp?number=fffcffe8-6ef8-4d22-8b6a-503ed80ecbe9) */
