# Supplementary material for: Quantifying the abundance and survival rates of island-associated spinner dolphins using a multi-state open robust design model
Source: Sci Rep. 2024 Jun 26;14:14764. doi: 10.1038/s41598-024-64220-3 (PMC11208612; doi:10.1038/s41598-024-64220-3)
Supplement: Supplementary file 3 — Supplementary Information 3. [file 41598_2024_64220_MOESM3_ESM.txt]

10010110 1;		/* WC-135 (http://www.flukebook.org/individuals.jsp?number=0000bd5b-88a0-46a7-96ee-b78969669805) */
10001000 1;		/* WC-127 (http://www.flukebook.org/individuals.jsp?number=00e9a15d-da56-4b4c-8128-3bb92702a84e) */
10000100 1;		/* WC-078 (http://www.flukebook.org/individuals.jsp?number=049749f6-d038-46f2-9b1e-932dafbe3d71) */
10000100 1;		/* WC-129 (http://www.flukebook.org/individuals.jsp?number=0683b64e-df47-4af9-a7a7-bef0088deb98) */
11000100 1;		/* WC-053 (http://www.flukebook.org/individuals.jsp?number=06c26036-1e01-4978-9ca9-0aec2d903ed4) */
11000100 1;		/* WC-057 (http://www.flukebook.org/individuals.jsp?number=07a1714a-3913-47c4-b067-b347f7406a53) */
00001000 1;		/* WC-201 (http://www.flukebook.org/individuals.jsp?number=087f7243-81e1-4b4b-ad4c-86592178404b) */
00011111 1;		/* WC-104 (http://www.flukebook.org/individuals.jsp?number=08bbb21e-709f-4ba6-ab9f-94284679f562) */
10110110 1;		/* WC-145 (http://www.flukebook.org/individuals.jsp?number=0ac6f068-1343-4184-bfe6-f5599696a02b) */
00000010 1;		/* WC-218 (http://www.flukebook.org/individuals.jsp?number=0c11fd83-50f9-43d9-8f53-e192ae8a554f) */
10000000 1;		/* WC-115 (http://www.flukebook.org/individuals.jsp?number=0c3bd457-6ab3-4f0f-9742-fee8750f7e1a) */
00011001 1;		/* WC-003 (http://www.flukebook.org/individuals.jsp?number=12afcf24-286a-4db5-aad5-6b38db8a79f7) */
00000100 1;		/* WC-084 (http://www.flukebook.org/individuals.jsp?number=1861288c-ba65-4b2c-9141-f6ae1f0541f3) */
00000010 1;		/* WC-221 (http://www.flukebook.org/individuals.jsp?number=19cee81c-5e24-4ce1-a288-64e277a0a84e) */
01100110 1;		/* WC-090 (http://www.flukebook.org/individuals.jsp?number=1dc2cefb-b1ef-4ed6-ae3f-38721f51685d) */
10000000 1;		/* WC-154 (http://www.flukebook.org/individuals.jsp?number=20a4bc31-6340-47bb-9fbe-0a95e58bc72c) */
00100001 1;		/* WC-176 (http://www.flukebook.org/individuals.jsp?number=20eb6e7b-110e-4cab-8756-de8808179ab0) */
00100101 1;		/* WC-178 (http://www.flukebook.org/individuals.jsp?number=22f0cb66-4662-4d6a-a80e-d7798254b53b) */
01001101 1;		/* WC-110 (http://www.flukebook.org/individuals.jsp?number=23349fee-565a-4c39-be87-7b5d7a5d0f76) */
10000000 1;		/* WC-102 (http://www.flukebook.org/individuals.jsp?number=24e5c5e3-22a6-4c77-81e1-f5cd488fa3e6) */
10100100 1;		/* WC-128 (http://www.flukebook.org/individuals.jsp?number=26f868c2-f889-4c2b-8c00-b535eaeb9f4b) */
00100100 1;		/* WC-106 (http://www.flukebook.org/individuals.jsp?number=2b74de99-731c-4313-8e6f-aa79b9493c7d) */
00000100 1;		/* WC-214 (http://www.flukebook.org/individuals.jsp?number=2bcb44d3-807b-4a3c-87ef-dc23dbc3865d) */
00110100 1;		/* OAHU-0001 (http://www.flukebook.org/individuals.jsp?number=2c0c7888-1dab-4e16-8571-e7a5bf114d18) */
11000100 1;		/* WC-054 (http://www.flukebook.org/individuals.jsp?number=2c38bf6b-2a5d-406c-9be9-d1df2a7edf1a) */
00001100 1;		/* WC-202 (http://www.flukebook.org/individuals.jsp?number=2cd90da6-aa6d-471e-9d0b-0feb21f20a7e) */
00000100 1;		/* WC-212 (http://www.flukebook.org/individuals.jsp?number=2f171d3b-fcbb-42cd-9970-7a36791b465f) */
00000100 1;		/* WC-203 (http://www.flukebook.org/individuals.jsp?number=2f4e028e-29cf-4bd8-bb37-5ea4b85e5e12) */
10000100 1;		/* WC-060 (http://www.flukebook.org/individuals.jsp?number=2f759dd4-4f79-4cf3-b7fe-7eec1aba143e) */
10000100 1;		/* WC-111 (http://www.flukebook.org/individuals.jsp?number=2faf8ec8-15c9-4683-a9ed-728d1cf6a378) */
00010010 1;		/* WC-191 (http://www.flukebook.org/individuals.jsp?number=31ade126-d398-4621-9afd-b060f1ce8941) */
00000100 1;		/* WC-216 (http://www.flukebook.org/individuals.jsp?number=3305b1b4-e524-4291-8778-38ef29988714) */
00000100 1;		/* WC-204 (http://www.flukebook.org/individuals.jsp?number=365888a6-3270-4656-90da-c560657f0d36) */
00001000 1;		/* WC-072 (http://www.flukebook.org/individuals.jsp?number=3768e5cd-f8f5-49c8-be6f-d239f22695b2) */
11110111 1;		/* WC-122 (http://www.flukebook.org/individuals.jsp?number=38befeb1-243c-44b0-84cf-0215c232b928) */
00001100 1;		/* WC-193 (http://www.flukebook.org/individuals.jsp?number=38e3291b-d86e-43bf-8f6f-a7d74d4a518a) */
00101110 1;		/* WC-186 (http://www.flukebook.org/individuals.jsp?number=392497ca-d82e-4f95-920a-9eee6547f9a0) */
11110111 1;		/* WC-044 (http://www.flukebook.org/individuals.jsp?number=3c099f76-9789-41ba-a815-92c3186f691e) */
00001110 1;		/* WC-105 (http://www.flukebook.org/individuals.jsp?number=3c224989-1071-46ac-bcbd-8c7e183ba8cc) */
10000100 1;		/* WC-136 (http://www.flukebook.org/individuals.jsp?number=411186c1-bb5d-465e-a553-add7139f95a5) */
00010010 1;		/* WC-187 (http://www.flukebook.org/individuals.jsp?number=4180e52b-d349-4196-9d24-0773cee1ee1c) */
11111110 1;		/* WC-132 (http://www.flukebook.org/individuals.jsp?number=41d7cccf-bb38-4e0a-80f7-e1dc8bd44a65) */
10000000 1;		/* WC-131 (http://www.flukebook.org/individuals.jsp?number=427239ff-f996-4286-b154-181e38e197b2) */
00100000 1;		/* WC-184 (http://www.flukebook.org/individuals.jsp?number=44b5d125-5de6-452c-b9cc-cefcfaa3c3e7) */
10001010 1;		/* WC-126 (http://www.flukebook.org/individuals.jsp?number=45040826-14e4-40a2-be8b-0bda5a884f52) */
00001100 1;		/* WC-194 (http://www.flukebook.org/individuals.jsp?number=469694e1-1b8b-483d-a2d3-47689daac4c2) */
00000010 1;		/* WC-223 (http://www.flukebook.org/individuals.jsp?number=475ebf9a-2f98-4aae-96ec-86cc4354ca29) */
10011111 1;		/* WC-141 (http://www.flukebook.org/individuals.jsp?number=487e4859-e0dc-468f-93fa-1b1c91326f88) */
10100101 1;		/* WC-138 (http://www.flukebook.org/individuals.jsp?number=4baadc8a-0ba9-48bc-aade-04014a91b699) */
00011111 1;		/* WC-018 (http://www.flukebook.org/individuals.jsp?number=4bf86691-a1fd-4e98-b246-8d2fc64751b5) */
10000110 1;		/* WC-011 (http://www.flukebook.org/individuals.jsp?number=514ca366-26d6-46ff-ba04-928ed047a485) */
01001100 1;		/* WC-165 (http://www.flukebook.org/individuals.jsp?number=52c57f33-b990-4caf-a783-598a038846a5) */
10011110 1;		/* WC-055 (http://www.flukebook.org/individuals.jsp?number=550df474-bd54-41c6-96f3-26e732b1dc81) */
00100000 1;		/* WC-177 (http://www.flukebook.org/individuals.jsp?number=5597c63e-c914-4426-9b80-9204a3ab1e56) */
10000110 1;		/* WC-144 (http://www.flukebook.org/individuals.jsp?number=56481db7-60e7-41be-8f7d-643269359f2f) */
00011111 1;		/* WC-024 (http://www.flukebook.org/individuals.jsp?number=5aa23615-eddc-4252-ad21-d11980f43dc2) */
10000110 1;		/* WC-002 (http://www.flukebook.org/individuals.jsp?number=5cd51b00-5d7e-4b15-bca0-6671699f3ac5) */
11100110 1;		/* WC-087 (http://www.flukebook.org/individuals.jsp?number=5e0e53a8-9590-4b75-a469-cd533884da01) */
10000000 1;		/* WC-019 (http://www.flukebook.org/individuals.jsp?number=5ff98e88-720d-4869-9d32-635f7e73737a) */
00010111 1;		/* WC-108 (http://www.flukebook.org/individuals.jsp?number=61ec810d-7956-4e70-850e-89a91515126f) */
01000000 1;		/* WC-167 (http://www.flukebook.org/individuals.jsp?number=62f23fe5-86e1-4ca3-a138-16e58ee87e0e) */
10000110 1;		/* WC-012 (http://www.flukebook.org/individuals.jsp?number=63b0be23-e6a5-4aa3-8e10-e1b6166400cc) */
10001110 1;		/* WC-118 (http://www.flukebook.org/individuals.jsp?number=64cdff11-87bb-449f-92fd-4de83c77fdd0) */
01000000 1;		/* WC-172 (http://www.flukebook.org/individuals.jsp?number=666d0223-8c13-40e7-af46-134a4ff2d0a4) */
01000000 1;		/* WC-166 (http://www.flukebook.org/individuals.jsp?number=6685c86d-e562-4b76-98f9-3958f2f64bf1) */
00011111 1;		/* WC-032 (http://www.flukebook.org/individuals.jsp?number=6713f267-9f8f-44a7-a4fb-0bf651a60163) */
10000010 1;		/* WC-028 (http://www.flukebook.org/individuals.jsp?number=6727a571-ddd7-4b0f-b28f-73a59b94bec2) */
10001011 1;		/* WC-043 (http://www.flukebook.org/individuals.jsp?number=67564d23-2563-4f12-838b-dc1505cc44ad) */
01000000 1;		/* WC-164 (http://www.flukebook.org/individuals.jsp?number=699fe258-f594-4b55-9480-409f7693aab9) */
01000000 1;		/* WC-008 (http://www.flukebook.org/individuals.jsp?number=6c58c253-d4ff-4b09-8e4d-88244e856223) */
10001010 1;		/* WC-117 (http://www.flukebook.org/individuals.jsp?number=6cbbbbad-1f80-41bf-8563-e5e7c0753abb) */
10000100 1;		/* WC-069 (http://www.flukebook.org/individuals.jsp?number=6f67b513-da3c-4d12-8b07-1d55d401368f) */
10010000 1;		/* WC-059 (http://www.flukebook.org/individuals.jsp?number=6f822872-1d94-428e-baa9-697032d385c2) */
00000100 1;		/* WC-215 (http://www.flukebook.org/individuals.jsp?number=70831197-9e6b-4d8b-9800-c572fe05cd6b) */
01100110 1;		/* WC-047 (http://www.flukebook.org/individuals.jsp?number=71ac094a-017c-4d87-becf-67dec23c01e8) */
10010000 1;		/* WC-148 (http://www.flukebook.org/individuals.jsp?number=71d70745-c634-479a-b5e4-d8cb22fe2969) */
01100010 1;		/* WC-006 (http://www.flukebook.org/individuals.jsp?number=727306f8-f623-426c-bedc-a739e3fc5896) */
11111100 1;		/* WC-040 (http://www.flukebook.org/individuals.jsp?number=73476fd1-e126-412d-97be-d5a0c2f8e666) */
11101111 1;		/* WC-114 (http://www.flukebook.org/individuals.jsp?number=74dae9bd-fa5e-4e91-81de-fcac09174297) */
01000000 1;		/* WC-161 (http://www.flukebook.org/individuals.jsp?number=75ce1b13-1bb4-40ae-9146-93b101b2602f) */
11101110 1;		/* WC-134 (http://www.flukebook.org/individuals.jsp?number=77092ce8-bcaf-4fa2-8e94-63e1fbb4f232) */
10000011 1;		/* WC-146 (http://www.flukebook.org/individuals.jsp?number=77616c63-0b3d-45ea-9f4c-e000ffdd8e87) */
00010000 1;		/* WC-192 (http://www.flukebook.org/individuals.jsp?number=7922c0c8-6495-459a-a940-199b0aaa4546) */
11100011 1;		/* WC-034 (http://www.flukebook.org/individuals.jsp?number=7b781294-6368-4898-a377-49cf46844674) */
00101001 1;		/* WC-023 (http://www.flukebook.org/individuals.jsp?number=7e9f39b5-612b-43af-957c-e6b174e75443) */
01011100 1;		/* WC-050 (http://www.flukebook.org/individuals.jsp?number=7ec5e7e8-d99c-4bce-9304-79cbbf64e1ff) */
00001000 1;		/* WC-195 (http://www.flukebook.org/individuals.jsp?number=80c005ab-21a5-4e0b-aaf7-7b24a5ebf6ae) */
00000111 1;		/* WC-051 (http://www.flukebook.org/individuals.jsp?number=81b38db5-cdc8-4d13-a40e-4d9e0565bc38) */
00110101 1;		/* WC-079 (http://www.flukebook.org/individuals.jsp?number=832260f2-ad09-45c6-b63d-8949c63fa3df) */
00010111 1;		/* WC-004 (http://www.flukebook.org/individuals.jsp?number=8382b136-e61b-4453-a342-de033d1ccc30) */
01000000 1;		/* WC-159 (http://www.flukebook.org/individuals.jsp?number=8426c56f-920b-4e2d-b62e-44fc1eb50d25) */
01000101 1;		/* WC-058 (http://www.flukebook.org/individuals.jsp?number=84326619-df76-463f-a042-d0f09186492c) */
00110011 1;		/* WC-174 (http://www.flukebook.org/individuals.jsp?number=8b3b533c-ae9b-4588-afb0-d6a9344e8d89) */
00001100 1;		/* WC-067 (http://www.flukebook.org/individuals.jsp?number=8c225bf9-447b-4d07-962d-9f3c653a50ab) */
00000110 1;		/* WC-206 (http://www.flukebook.org/individuals.jsp?number=901518f1-9f3e-4901-8075-f1818c7d033b) */
10000001 1;		/* WC-109 (http://www.flukebook.org/individuals.jsp?number=91160687-fb21-4d0d-a554-e5016b43f2ab) */
00110011 1;		/* WC-096 (http://www.flukebook.org/individuals.jsp?number=93c51e21-9eb4-4df9-8dd4-5ddc5b8aadec) */
00001000 1;		/* WC-198 (http://www.flukebook.org/individuals.jsp?number=96da9958-728e-419f-bf94-81e860004dae) */
10000111 1;		/* WC-086 (http://www.flukebook.org/individuals.jsp?number=98eba056-6762-4be4-bc38-f895da39e173) */
10000100 1;		/* WC-116 (http://www.flukebook.org/individuals.jsp?number=9b7acf83-e864-43cd-afcd-cbd142032065) */
00100111 1;		/* WC-065 (http://www.flukebook.org/individuals.jsp?number=9bcf0747-6faf-41c3-9e5a-e8f6de2514ba) */
00011111 1;		/* WC-190 (http://www.flukebook.org/individuals.jsp?number=9ef50962-5467-491b-9f0a-af1ae342840d) */
00010001 1;		/* WC-188 (http://www.flukebook.org/individuals.jsp?number=9efec73e-274e-4aa5-b2a5-39537b331434) */
01000101 1;		/* WC-052 (http://www.flukebook.org/individuals.jsp?number=a39ca4bf-e6f3-44b2-b097-c79681465a40) */
10000100 1;		/* WC-007 (http://www.flukebook.org/individuals.jsp?number=a403bfde-8122-4b8e-9b80-5aa89fbd095a) */
10000100 1;		/* WC-010 (http://www.flukebook.org/individuals.jsp?number=a45665d1-2c22-4a45-857b-5012614b9f1b) */
01000000 1;		/* WC-163 (http://www.flukebook.org/individuals.jsp?number=a9313dba-8b0f-4536-a8b8-800ccbdb6f81) */
01001000 1;		/* WC-169 (http://www.flukebook.org/individuals.jsp?number=aa929fa3-6da2-4fa6-a033-e04ba8b36e6a) */
10101000 1;		/* WC-029 (http://www.flukebook.org/individuals.jsp?number=aae15c4e-f535-4e10-8589-a94a4aebc1a7) */
00000011 1;		/* WC-219 (http://www.flukebook.org/individuals.jsp?number=abb087cf-f626-4e18-9aa3-e02ee62b02c9) */
10000000 1;		/* WC-101 (http://www.flukebook.org/individuals.jsp?number=ac51d19d-8c58-4d92-9daf-c5987b6e5734) */
01000000 1;		/* WC-157 (http://www.flukebook.org/individuals.jsp?number=af95477e-5965-4f6b-81d4-1d403c6d7b18) */
01001010 1;		/* WC-056 (http://www.flukebook.org/individuals.jsp?number=afe4648c-8fcd-4b14-8ac1-ca82478c6b7e) */
00000100 1;		/* WC-049 (http://www.flukebook.org/individuals.jsp?number=b266655b-934a-4753-b8d4-d5e74f9f83a1) */
00100010 1;		/* WC-014 (http://www.flukebook.org/individuals.jsp?number=b333441c-d714-4c62-aac7-8eb6ff471ec6) */
00000100 1;		/* WC-074 (http://www.flukebook.org/individuals.jsp?number=b336d21f-6114-4d49-bc93-8ca01df92d05) */
00101100 1;		/* WC-173 (http://www.flukebook.org/individuals.jsp?number=b6eb42f7-de0d-47f8-a580-8a22067f7593) */
00000010 1;		/* WC-222 (http://www.flukebook.org/individuals.jsp?number=b713e770-add2-4cc1-abca-091a6cdcb2c5) */
00010111 1;		/* WC-189 (http://www.flukebook.org/individuals.jsp?number=b9a35344-2eb9-4618-84c2-dff607efb0d1) */
01011111 1;		/* WC-080 (http://www.flukebook.org/individuals.jsp?number=bb8d6c8f-b26b-4438-9d08-8aa1255d78ce) */
11100000 1;		/* WC-147 (http://www.flukebook.org/individuals.jsp?number=bcec4d0d-f258-436b-8cdd-a8000f0a886e) */
11111111 1;		/* WC-099 (http://www.flukebook.org/individuals.jsp?number=bdad8498-fd8d-4fb0-9870-a0b47a180312) */
10000100 1;		/* WC-121 (http://www.flukebook.org/individuals.jsp?number=be3c341a-3a27-4fdc-b8d8-6d56585bd4ac) */
11100010 1;		/* WC-089 (http://www.flukebook.org/individuals.jsp?number=c0df61f1-d8c1-4d33-8c66-15133e8714b9) */
00101010 1;		/* WC-175 (http://www.flukebook.org/individuals.jsp?number=c1daf7e8-ce49-4836-8e18-c9b3a8ddb450) */
00000110 1;		/* WC-210 (http://www.flukebook.org/individuals.jsp?number=c4e34bd5-746f-4864-9739-1b1843747d44) */
00000100 1;		/* WC-208 (http://www.flukebook.org/individuals.jsp?number=c60bbb26-0bf6-4a34-b062-b4f8736dedc3) */
10000100 1;		/* WC-066 (http://www.flukebook.org/individuals.jsp?number=c67bc213-4480-48c3-92fd-6520a76b39b7) */
00100000 1;		/* WC-180 (http://www.flukebook.org/individuals.jsp?number=c71c33b3-273c-4656-84c8-b6eac5461452) */
11000011 1;		/* WC-075 (http://www.flukebook.org/individuals.jsp?number=c7bda2ef-cd72-40a5-ae68-51c4e24f05c2) */
00100000 1;		/* WC-068 (http://www.flukebook.org/individuals.jsp?number=c8debba0-fe52-40fe-9135-26424729ab34) */
01100000 1;		/* WC-020 (http://www.flukebook.org/individuals.jsp?number=c9632a84-f03c-4e40-99ad-a1e850ce67ce) */
10100100 1;		/* WC-124 (http://www.flukebook.org/individuals.jsp?number=ca5eb8c8-bd90-44e7-b857-8c5be3567569) */
00001010 1;		/* WC-196 (http://www.flukebook.org/individuals.jsp?number=cb9083f8-174e-4d8e-a6a8-f2809b42c41b) */
10000000 1;		/* WC-149 (http://www.flukebook.org/individuals.jsp?number=cd3fbe6e-05de-47d8-b34d-727a579299fd) */
00001010 1;		/* WC-200 (http://www.flukebook.org/individuals.jsp?number=ce672027-b141-41de-bf28-871c2c2de971) */
11101111 1;		/* WC-041 (http://www.flukebook.org/individuals.jsp?number=ced7a374-68f6-4539-8be1-fff643dca9e8) */
00000110 1;		/* WC-064 (http://www.flukebook.org/individuals.jsp?number=d0ea0799-c2b9-45ab-8c21-e7bc7fd48649) */
01000000 1;		/* WC-170 (http://www.flukebook.org/individuals.jsp?number=d0ebd75c-d5f6-4e0e-a12f-4da14c2c4fbd) */
01100100 1;		/* WC-077 (http://www.flukebook.org/individuals.jsp?number=d242941a-1ac8-4e10-9984-07df72cb2c8a) */
11110110 1;		/* WC-091 (http://www.flukebook.org/individuals.jsp?number=d328d369-a59c-4698-aeb1-8848fc1a219a) */
10000000 1;		/* WC-152 (http://www.flukebook.org/individuals.jsp?number=d598dd6c-c59a-4f4e-aa62-432af3a5e5b1) */
00100010 1;		/* WC-094 (http://www.flukebook.org/individuals.jsp?number=d769c74e-25a6-4a55-91e0-ab73e9bd02a3) */
00000100 1;		/* WC-209 (http://www.flukebook.org/individuals.jsp?number=d85d65e8-cc87-4049-86ec-cef472303ab0) */
10001110 1;		/* WC-130 (http://www.flukebook.org/individuals.jsp?number=da5656a6-089c-4bad-afc5-cd79a50d1bac) */
00000111 1;		/* WC-207 (http://www.flukebook.org/individuals.jsp?number=dbd92415-5aa4-45d2-ae36-3bd439e010b3) */
01101101 1;		/* WC-160 (http://www.flukebook.org/individuals.jsp?number=dbeb14ae-e93c-46b1-959c-e9e65ba1bb9c) */
10000010 1;		/* WC-133 (http://www.flukebook.org/individuals.jsp?number=dbec1654-8d3c-4814-979a-898ab8d77472) */
00100000 1;		/* WC-185 (http://www.flukebook.org/individuals.jsp?number=dd318d22-ce78-4b3f-9d05-12cf13de0b4d) */
10000000 1;		/* WC-076 (http://www.flukebook.org/individuals.jsp?number=de0ace46-71f3-4d1b-8bb5-cc6cc62856cd) */
01000100 1;		/* WC-071 (http://www.flukebook.org/individuals.jsp?number=e18ec671-d9d4-40cf-aef9-02bc41a10820) */
11000100 1;		/* WC-073 (http://www.flukebook.org/individuals.jsp?number=e1d89733-3b8d-48f9-a65c-ae1442816f02) */
00000010 1;		/* WC-220 (http://www.flukebook.org/individuals.jsp?number=e22c875f-d63e-4cae-b7c8-c51b026ac98b) */
00100100 1;		/* WC-181 (http://www.flukebook.org/individuals.jsp?number=e3adc358-a7e5-4ad8-8488-d30155c2f2ff) */
00110001 1;		/* WC-179 (http://www.flukebook.org/individuals.jsp?number=e79604db-f9c8-4d25-883c-bbfbd1cb7a33) */
01000000 1;		/* WC-162 (http://www.flukebook.org/individuals.jsp?number=e8d2c5af-d643-4045-84c9-7fe4c412b7e0) */
11000100 1;		/* WC-093 (http://www.flukebook.org/individuals.jsp?number=ed9cda59-67f4-42f6-a6d0-8af5f89b681d) */
10000000 1;		/* WC-095 (http://www.flukebook.org/individuals.jsp?number=f0dd34e6-d9d4-42a5-aa73-5ef06cbc0c85) */
00000001 1;		/* WC-224 (http://www.flukebook.org/individuals.jsp?number=f3be2f55-2966-43a1-a27d-5173bb21818e) */
10010000 1;		/* WC-022 (http://www.flukebook.org/individuals.jsp?number=f49ac7a8-4038-4643-87a8-3e1a288947a2) */
10000000 1;		/* WC-123 (http://www.flukebook.org/individuals.jsp?number=f64c6609-56cb-4845-8f24-bfa990705866) */
11111111 1;		/* WC-039 (http://www.flukebook.org/individuals.jsp?number=f8e9496e-fcc9-453f-ad02-d6b7c9ac0f8f) */
00001001 1;		/* WC-005 (http://www.flukebook.org/individuals.jsp?number=f9f555db-da15-4f80-87cd-9d5f0fb0a2f5) */
00001100 1;		/* WC-009 (http://www.flukebook.org/individuals.jsp?number=fc387583-9cb7-429e-840c-1c9245d5344f) */
10010000 1;		/* WC-125 (http://www.flukebook.org/individuals.jsp?number=fffcffe8-6ef8-4d22-8b6a-503ed80ecbe9) */
